# Supplementary material for: Women’s Involvement in Steady Exercise (WISE): Study Protocol for a Randomized Controlled Trial
Source: Healthcare (Basel). 2023 Apr 29;11(9):1279. doi: 10.3390/healthcare11091279 (PMC10177760; doi:10.3390/healthcare11091279)
Supplement: Supplementary file 1 [file healthcare-11-01279-s001.zip]

Archive with 2 entries (2 files):
- Table S1_WISE Exercise Protocol.pdf
- Table S2_Table S2 Messages sent to the participants.pdf
